# Supplementary material for: The Genotypic Variability among Short-Season Soybean Cultivars for Nitrogen Fixation under Drought Stress
Source: Plants (Basel). 2023 Feb 22;12(5):1004. doi: 10.3390/plants12051004 (PMC10005650; doi:10.3390/plants12051004)
Supplement: Supplementary file 1 [file plants-12-01004-s001.zip]

Archive with 8 entries (8 files):
- Supplementary Figure S1.tiff
- Supplementary Figure S2.tiff
- Supplementary Figure S3.tiff
- Supplementary Figure S4.tiff
- Supplementary Figure S5.tiff
- Supplementary File s1.xlsx
- Supplementary Table S1.pdf
- Supplementary Table S2.pdf
