# Supplementary material for: The Genotypic Variability among Short-Season Soybean Cultivars for Nitrogen Fixation under Drought Stress
Source: Plants (Basel). 2023 Feb 22;12(5):1004. doi: 10.3390/plants12051004 (PMC10005650; doi:10.3390/plants12051004)
Supplement: Supplementary file 1 [file plants-12-01004-s001.zip › Supplementary File s1.xlsx]

## Sheet: 80% FC
Cutivar	Number of pods	Number of seeds	Seed weight	100 seed weight	%NDFA	Seed N	Total N fixed
9004	22	43.3333	9.9	22.6333	76.3275	0.819081	0.608419
9063	30	62.25	13.0225	20.9825	84.5299	1.19241	1.03537
90A01	52.5	115.5	17.4625	15.78	74.0295	1.26244	1.01227
90A07	39	80.25	15.675	19.2675	77.5849	1.18506	0.967815
90B11	46.5	100.5	12.9025	14.94	74.044	0.866179	0.664953
91M10(PH0310)	95.75	201.75	31.58	15.9425	94.1131	2.41452	2.26851
AC2001	26.5	46.5	9.55	20.27	68.3412	0.684507	0.466958
Brant	51.5	113	21.275	18.92	83.5815	1.46431	1.22183
Bravor	69	158.75	27.1125	17.53	92.9348	1.84612	1.71459
ACGlengarry	55.5	118.25	21.8	18.44	82.289	1.61453	1.33097
Hercule	57.5	114.5	18.7575	16.635	87.8813	1.56214	1.37518
ACOrford	29	72	16.225	22.6575	76.3655	1.19713	0.922424
ACProteina	50.5	120	19.45	16.2725	81.9008	1.62103	1.32967
Proteus	53.25	95.75	14.5	16.015	82.2091	1.28845	1.11464
Albinos	19.5	41.5	7.9	19.8275	43.8832	0.674119	0.401919
Alta	18	32	7.655	22.435	41.4535	0.600793	0.329289
Altesse	54	125	21.25	16.8925	77.9275	1.57829	1.3046
Altona	28.5	61.75	12.1	18.9425	79.9994	1.05588	0.839266
Amasa(PR43526/PRD426)	49.75	112.5	25.35	23.2225	90.5371	1.854	1.68592
Auriga	27.25	57	12.5275	21.9675	69.5622	1.07931	0.884986
Bloomfield	34.25	65.75	15.9	24.7975	81.6405	1.27058	1.0343
Casino	54	137	22.65	16.6225	84.4081	1.62184	1.40409
Colby	49.5	110	23.575	21.7225	85.5476	1.85783	1.5919
Costaud	27.6667	53.6667	10.2	19.0433	50.6759	0.541298	0.240624
Dares	56.25	139.75	26.2	18.74	88.6007	1.81149	1.59745
Delta	65.25	165.75	26.225	16.34	91.978	1.92266	1.76721
DH420	31.5	79.5	16.375	20.7225	78.5372	1.184	0.939548
DH530	92.75	213	31.675	15.1025	94.3437	2.15473	2.03158
DH618	39.25	97	19.45	19.805	84.1957	1.41644	1.18864
OAC7-48C	118.75	277	41.1675	14.8375	95.2982	2.7591	2.62874
Dundas	52.25	123.5	21.575	18.2225	83.956	1.50139	1.27085
Evans	82.75	184.75	25.825	13.9875	91.4893	1.80845	1.67139
Flambeau	30	67.75	16.0667	18.855	79.446	0.953283	0.74301
Gaillard	25.6667	56.6667	8.86667	15.6333	56.7136	0.524902	0.292009
Gentleman	31.25	78.25	16.1333	16.8625	74.1186	0.961272	0.740582
Heather	21.25	45	9.4375	19.6175	74.2784	0.728747	0.688642
Jari	37.75	89.5	19.8	18.9775	90.4891	1.30904	1.17639
Jutra	99.25	218.5	35.1075	16.4975	94.2341	2.28031	2.14835
Kamichis	84.5	191.75	32.0875	16.7175	94.1747	2.44527	2.30277
Katrina	61.25	146	26.25	18.2825	87.2374	1.88671	1.64586
KG-41	42.75	103.25	19.475	18.9675	83.513	1.43154	1.1902
Krios	96.5	194.5	29.36	15.2225	95.5677	2.21991	2.13357
Lotus	44	109.25	22.075	20.35	87.8905	1.85138	1.62547
Madison	62.5	128.25	25.3	23.8425	88.5892	1.73115	1.53393
Mandarin	59	126.25	21.325	19.85	86.5569	1.65379	1.43667
MapleAmbr	27.5	55.5	9.85	17.6825	64.6808	0.697371	0.458532
MapleArrow	45.25	81	14.55	18.415	89.6716	1.10245	0.974044
MapleBelle	21	42.25	9.325	22.205	59.3624	0.665754	0.365177
MapleDonovan	20.5	37.5	5.325	14.265	37.162	0.40122	0.15711
MapleGlen	55.75	98.5	20.15	22.0625	83.9834	1.46609	1.23381
MapleIsle	32	77.5	14.275	18.6	63.4705	1.04107	0.769762
MaplePresto	41	88.25	12.7475	14.4575	65.5127	1.16945	0.868095
MapleRidge	21	41.75	7	16.865	59.4949	0.460487	0.232532
Mario	81.75	178.75	26.5125	14.8775	92.373	1.98848	1.84858
McCall	29	60.25	12.1667	16.585	70.3325	0.732379	0.49858
Misty(PR634197)	56	137.5	23.575	17.1925	85.4311	1.7198	1.47991
Naya	21.25	31.5	6.75	21.6375	43.6061	0.513141	0.264145
OAC1-26	64.75	150	24.92	16.7675	89.3565	1.80554	1.63746
OAC7-4C	21.5	49	8.725	15.2025	75.3227	0.819531	0.640645
OAC7-6C	43.75	105.25	19.225	18.5	76.3473	1.44561	1.12635
OAC7-26C	50.25	120.75	18.9	15.7875	85.1023	1.44359	1.23605
OAC8-11C	81.25	156.75	30.375	21.4875	88.2216	2.24408	1.97518
OAC8-21C	63.25	130.5	25.9	22.76	91.8547	1.92014	1.75994
OAC8-22C	63	143.75	22.15	15.23	93.1631	1.60203	1.486
OAC9-17C	42.5	81.5	16.575	20.0425	76.4341	1.21657	0.952576
OAC9-22C	55	126.5	27.7333	16.1025	80.7933	1.54525	1.33597
OAC9-35C	97	230.25	33.5875	14.625	95.079	2.32822	2.21392
SECAN8-24	105.75	249.5	35.8875	14.375	96.7734	2.54744	2.46399
OACAyton	128.75	306.75	39.14	12.7525	94.7479	2.83207	2.68549
OACBayfield	95.25	245.75	37.455	15.235	93.782	2.73685	2.56639
Carman	67.75	167.5	26.22	15.7825	88.813	1.97809	1.75792
OACChampion	113.25	239	32.885	13.7325	95.2252	2.41784	2.30136
Clinton	110.5	293	37.445	13.18	95.5608	2.62259	2.50729
Drayton	118.5	262.75	34.56	13.125	94.2432	2.27564	2.14923
Ginty	106	252.75	36.4025	14.485	96.9561	2.68297	2.60199
Gretna	123	245.75	34.85	14.135	94.4899	2.51757	2.37863
OACKent	78	174.25	35.43	20.9675	96.5519	2.64162	2.5516
OACLakeview	102.25	214.25	38.45	18.9675	95.3599	2.78926	2.66289
SECAN8-1C	102.5	250	36.5725	14.55	93.1609	2.49352	2.32578
Madoc	121	261.75	36.7	14.085	95.9924	2.87944	2.76675
OACMorris	103.75	233.25	35.715	15.3225	92.8412	2.54773	2.36286
OACOxford	111.25	281.75	40.07	14.225	95.4352	2.902	2.76832
OAC7-23C	103.75	243.5	31.665	13.1825	92.7635	2.38204	2.21131
OACPrudence	85.25	170.5	27.8525	16.4625	89.5232	2.27353	2.03532
Purdy	93.25	218.75	37.7275	17.265	95.5951	2.90874	2.7807
OACWallace	107.25	257.25	38.875	15.1	95.2754	2.68116	2.55539
Walton	108.75	229	39.76	17.355	92.6356	2.83651	2.62568
Woodstock	88.75	208.25	33.1275	15.94	95.5197	2.52582	2.41318
Ohgata	67.75	124.5	27.97	22.995	90.8568	2.33833	2.12332
OT09-03	66.25	142	26.2025	19.1125	86.5501	2.0173	1.75837
OT11-01	112.25	239.25	31.7525	13.265	92.7955	2.32558	2.16532
Phoenix	82.25	200.75	35.55	18.12	93.6746	2.76601	2.59444
Roland	98.25	245	35.29	14.3825	99.9361	2.53135	2.5281
S03-W4	108.5	195.75	35.455	18.0875	94.9854	2.77909	2.63732
Toki	88	179	31.605	17.67	93.9076	2.27912	2.14281
Venus	82.75	179.5	31.885	17.79	94.8278	2.32454	2.20339
Victoria	110.5	254.75	41.0275	16.0975	95.2731	3.03697	2.89114
Elora	83.5	154.75	25.1125	16.1875	87.4041	1.87244	1.62946
Perth	107.75	253.5	38.5925	15.2025	95.7435	2.76292	2.64669
Stratford	109.25	216.25	36.9775	17.13	94.926	2.75926	2.62278
PS36	110.25	246.5	38.37	15.685	95.28	2.7504	2.62016
5030_46Bp	102	275.25	34.3425	12.8125	93.4783	2.5389	2.37329
SECAN7-27	105	263	34.23	13.025	94.7456	2.59602	2.46347

## Sheet: 30% FC
Cutivar	Number of pods	Number of seeds	Seed weight	100 seed weight	%NDFA	Seed N	Total N fixed
9004	15.25	29.5	4.75	15.875	35.7265	0.310315	0.0974434
9063	26.3333	52	9.57333	16.235	49.9931	0.493754	0.292477
90A01	30	61.75	9.3575	14.805	60.2606	0.726825	0.483071
90A07	28.75	56.75	8.9475	16.465	53.0965	0.600071	0.32848
90B11	37	68.3333	11.1333	14.24	87.0342	0.657894	0.505731
91M10(PH0310)	60.75	135.25	24.5875	18.2475	85.1594	1.88278	1.60505
AC2001	16.75	31	6.225	19.36	43.3824	0.412687	0.167152
Brant	33.75	70.75	13.4	19.015	69.5081	0.976944	0.67733
Bravor	54.5	117.75	20.1	17.0975	84.7621	1.40512	1.19633
ACGlengarry	32.5	72	13.475	18.685	64.578	0.973783	0.649291
Hercule	29.5	63.5	11.7575	18.7175	74.9132	0.945649	0.693824
ACOrford	19.5	47.75	10.325	21.3825	51.667	0.731145	0.410094
ACProteina	34	85	14.1	16.6	73.2326	1.18658	0.874815
Proteus	30.25	51	8.45	16.4575	84.7461	0.725315	0.576268
Albinos	12	19.5	4.175	20.7725	23.0362	0.36297	0.0809738
Alta	22.75	41.25	10.3875	27.07	39.3291	0.709832	0.407273
Altesse	32	71	12.925	17.935	55.4325	0.941619	0.571264
Altona	26.75	61.75	11.825	19.38	58.7322	0.815724	0.50989
Amasa(PR43526/PRD426)	36.25	77.25	17.925	23.6775	79.6218	1.29543	1.03719
Auriga	15.75	29	5.6875	19.165	45.9597	0.39653	0.33866
Bloomfield	19	37	7.725	20.61	48.0133	0.565608	0.296344
Casino	36.5	85.5	13.7725	16.5825	75.2284	0.982117	0.666688
Colby	33.25	78.25	16.575	21.2725	76.5985	1.22756	0.937792
Costaud	19.25	37.5	6.45	17.3375	22.001	0.423447	0.0778684
Dares	41	94.25	17.05	18.2175	79.5944	1.20948	0.976503
Delta	44	106.25	17.75	16.475	78.391	1.26828	1.01002
DH420	20.5	49.75	11.525	23.2575	68.0079	0.879688	0.602808
DH530	53.75	124.75	21.6425	17.2975	86.3057	1.50183	1.30732
DH618	24	46.5	11.575	27.41	60.6618	0.817383	0.491026
OAC7-48C	71.25	167.25	30.865	18.4625	93.7591	2.22375	2.08548
Dundas	39.25	93.5	16.225	17.4675	72.8284	1.11919	0.821522
Evans	53.25	117.25	18.375	15.485	80.3434	1.34351	1.10638
Flambeau	23	54.25	8.725	16.0675	74.863	0.680148	0.488808
Gaillard	20.25	45.5	7.45	16.425	24.5045	0.494727	0.112958
Gentleman	20.25	50	9.125	18.4	50.1758	0.646308	0.352139
Heather	19.25	42.75	8.025	18.5275	55.5581	0.630475	0.249112
Jari	26.5	61.25	14.7333	19.9475	75.6828	0.947658	0.721459
Jutra	56	125.25	24.9475	20.1125	88.9478	1.7531	1.56802
Kamichis	41	84.75	16.935	20.055	82.7548	1.33347	1.12171
Katrina	37	83.75	16.25	19.37	81.2865	1.23149	1.00303
KG-41	25	63	12.1	19.5575	66.5007	0.884748	0.586522
Krios	50.75	104.5	19.3825	18.86	86.904	1.62104	1.44201
Lotus	27.75	63.25	11.775	19.0475	72.8558	0.968101	0.707254
Madison	38.25	85.75	16.8	19.5575	78.4002	1.27096	0.992111
Mandarin	27.25	61	11.625	18.85	58.9392	0.854961	0.460332
MapleAmbr	27	51.5	8.65	17.1425	80.3297	0.572805	0.298614
MapleArrow	30.5	66.75	13.675	20.5975	80.5969	1.01725	0.820874
MapleBelle	23.5	44.5	8.55	19.1625	36.3468	0.581303	0.22873
MapleDonovan	17.5	30.5	4.275	14.635	18.2294	0.282901	0.0486605
MapleGlen	35	72.5	12.9	18.3625	65.5005	0.955809	0.63301
MapleIsle	21.5	48.5	9.4075	20.0925	53.375	0.675143	0.367393
MaplePresto	27	56	7.5075	13.8325	77.4342	0.523391	0.261856
MapleRidge	26.5	51.75	9.25	18.0975	48.9709	0.791762	0.497544
Mario	62.75	137.75	21	15.68	83.191	1.6188	1.35201
McCall	32	64.3333	10.5667	15.9175	41.7359	0.574716	0.247588
Misty(PR634197)	35.25	94	18.875	20.3125	78.0028	1.37552	1.07438
Naya	21	35.75	5.95	17.32	34.2163	0.43082	0.15088
OAC1-26	37	84.5	16.3825	19.1725	86.8538	1.17128	1.01309
OAC7-4C	16.25	37	6.725	16.9825	54.3935	0.485363	0.265349
OAC7-6C	29	74.75	12.925	17.2925	59.947	0.921801	0.569086
OAC7-26C	39	91.25	15.225	16.755	76.973	1.12353	0.866694
OAC8-11C	42.75	101.5	18.275	18.3775	71.5679	1.34091	0.983807
OAC8-21C	45	110.25	18.1	16.5725	82.1771	1.28673	1.05424
OAC8-22C	44	116.75	19.825	16.855	89.852	1.46079	1.30212
OAC9-17C	33.25	65.75	12.675	19.2375	61.6619	0.880059	0.539373
OAC9-22C	38.5	87.25	16.2	18.4475	64.6054	1.10771	0.739297
OAC9-35C	56.75	140.5	26.1	18.8625	85.0795	1.82232	1.55686
SECAN8-24	56.5	147.75	26.935	18.2375	90.1032	1.96709	1.77075
OACAyton	56.5	132.75	21.51	16.225	87.21	1.56809	1.36914
OACBayfield	51.25	129.75	22.9625	17.815	90.1512	1.68875	1.52635
Carman	39	87.75	15.63	17.9075	80.5261	1.17857	0.95149
OACChampion	61.25	120.25	23.0575	19.225	94.3277	1.79398	1.69162
Clinton	48	116.5	18.875	16.0775	89.9982	1.24352	1.13011
Drayton	61.25	137.75	22.725	16.535	88.4888	1.53971	1.36074
Ginty	59.5	147.75	26.56	17.97	91.3272	1.99772	1.82406
Gretna	53.75	113	22.455	19.8625	90.3042	1.6558	1.49419
OACKent	54	116.5	21.51	18.87	90.8385	1.56162	1.41165
OACLakeview	63.75	138.25	24.03	17.37	90.1123	1.76589	1.5876
SECAN8-1C	52.5	133.5	25.63	19.3075	84.1318	1.8212	1.53541
Madoc	62.5	145.5	22.0975	15.2025	88.8678	1.70184	1.51412
OACMorris	55.25	128	24.34	19.175	87.0867	1.73747	1.51282
OACOxford	53.75	132.75	25.3	19.0275	92.3867	1.883	1.74204
OAC7-23C	42.75	103.25	17.6	17.095	85.6549	1.32399	1.14321
OACPrudence	41.5	82	15.72	19.2075	78.2928	1.22159	0.970247
Purdy	49.5	107	20.625	19.3625	89.0893	1.61812	1.44243
OACWallace	61	143.333	24.95	17.49	91.9255	1.77381	1.63295
Walton	54.5	133	21.3225	16.4025	83.6477	1.45934	1.22234
Woodstock	51.25	117.75	24.07	20.5425	89.5529	1.79133	1.6073
Ohgata	45.5	71.25	16.4925	23.185	70.5174	1.28532	0.920104
OT09-03	33.5	66.25	12.5975	19.1975	64.9479	0.907924	0.629261
OT11-01	49.5	112.25	17.1525	15.22	85.5179	1.20784	1.03386
Phoenix	43.75	94	19.4025	20.595	86.2943	1.49422	1.29535
Roland	51.75	115.5	20.635	17.915	90.4983	1.46715	1.32883
S03-W4	53.75	100.5	20.4225	20.415	90.9184	1.58978	1.44448
Toki	49.75	95.75	20.02	20.5925	92.3205	1.49407	1.38567
Venus	46	105.5	22.665	21.8275	88.7628	1.78655	1.58885
Victoria	47.5	114.5	24.305	21.3475	91.5121	1.75555	1.60804
Elora	55.5	93.25	14.17	15.3375	78.1353	1.02859	0.799995
Perth	54.6667	135.333	24.6567	18.2367	88.826	1.79345	1.60011
Stratford	61	110	24.275	22.2575	91.2153	1.88088	1.71847
PS36	51.5	116	22.95	19.91	88.8107	1.7316	1.53827
5030_46Bp	49.75	121.25	20.3425	16.91	87.532	1.48315	1.30318
SECAN7-27	56.75	122.5	20.5875	16.8775	90.2516	1.52327	1.37838

## Sheet: Relative performance
Cutivar	Number of pods	Number of seeds	Seed weight	100 seed weight	%NDFA	Seed N	Total N fixed
9004	0.693182	0.680769	0.479798	0.701399	0.468068	0.378857	0.160158
9063	0.877778	0.835341	0.735138	0.77374	0.591426	0.41408	0.282485
90A01	0.571429	0.534632	0.535863	0.938213	0.814008	0.575729	0.477215
90A07	0.737179	0.707165	0.570813	0.854548	0.684365	0.506362	0.339404
90B11	0.795699	0.679934	0.862882	0.953146	1.17544	0.759536	0.760551
91M10(PH0310)	0.634465	0.670384	0.778578	1.14458	0.904862	0.779776	0.707535
AC2001	0.632075	0.666667	0.651832	0.955106	0.63479	0.602896	0.357959
Brant	0.65534	0.626106	0.629847	1.00502	0.831621	0.667169	0.554355
Bravor	0.789855	0.741732	0.741355	0.975328	0.91206	0.76112	0.697736
ACGlengarry	0.585586	0.608879	0.618119	1.01329	0.784771	0.603136	0.487832
Hercule	0.513043	0.554585	0.626816	1.12519	0.852436	0.605354	0.504533
ACOrford	0.672414	0.663194	0.636364	0.943727	0.676574	0.610748	0.444583
ACProteina	0.673267	0.708333	0.724936	1.02013	0.894162	0.731991	0.657919
Proteus	0.568075	0.532637	0.582759	1.02763	1.03086	0.562935	0.517
Albinos	0.615385	0.46988	0.528481	1.04766	0.524943	0.538436	0.201468
Alta	1.26389	1.28906	1.35696	1.2066	0.948751	1.18149	1.23683
Altesse	0.592593	0.568	0.608235	1.06171	0.711334	0.596608	0.437885
Altona	0.938596	1	0.977273	1.0231	0.734158	0.772555	0.607542
Amasa(PR43526/PRD426)	0.728643	0.686667	0.707101	1.01959	0.879439	0.698719	0.615209
Auriga	0.577982	0.508772	0.454001	0.872425	0.660699	0.367393	0.382673
Bloomfield	0.554745	0.562738	0.485849	0.831132	0.588107	0.445157	0.286517
Casino	0.675926	0.624088	0.608057	0.997594	0.891246	0.605557	0.47482
Colby	0.671717	0.711364	0.703075	0.979284	0.89539	0.660751	0.589101
Costaud	0.695783	0.698758	0.632353	0.910424	0.43415	0.782281	0.32361
Dares	0.728889	0.674419	0.650763	0.972118	0.898351	0.667674	0.61129
Delta	0.67433	0.641026	0.676835	1.00826	0.85228	0.65965	0.571533
DH420	0.650794	0.625786	0.703817	1.12233	0.865932	0.742979	0.641594
DH530	0.579515	0.585681	0.683268	1.14534	0.914801	0.696994	0.643501
DH618	0.611465	0.479381	0.595116	1.38399	0.720485	0.57707	0.4131
OAC7-48C	0.6	0.603791	0.749742	1.24431	0.98385	0.80597	0.793337
Dundas	0.751196	0.757085	0.752028	0.958568	0.867459	0.745437	0.646436
Evans	0.643505	0.634641	0.71152	1.10706	0.878173	0.742903	0.661949
Flambeau	0.766667	0.800738	0.54305	0.852161	0.942313	0.713479	0.657875
Gaillard	0.788961	0.802941	0.840226	1.05064	0.432074	0.942515	0.386832
Gentleman	0.648	0.638978	0.565599	1.09118	0.676967	0.672346	0.475489
Heather	0.905882	0.95	0.850331	0.944437	0.747971	0.865149	0.361744
Jari	0.701987	0.684358	0.744108	1.05111	0.836374	0.723931	0.613282
Jutra	0.564232	0.573227	0.710603	1.21912	0.943902	0.768798	0.729869
Kamichis	0.485207	0.441982	0.527776	1.19964	0.878737	0.545327	0.487113
Katrina	0.604082	0.57363	0.619048	1.05948	0.931785	0.652718	0.609424
KG-41	0.584795	0.610169	0.621309	1.03111	0.796292	0.618038	0.492791
Krios	0.525907	0.537275	0.660167	1.23896	0.909345	0.730225	0.675864
Lotus	0.630682	0.578947	0.533409	0.935995	0.828938	0.522907	0.435106
Madison	0.612	0.668616	0.664032	0.820279	0.884985	0.73417	0.646779
Mandarin	0.461864	0.483168	0.545135	0.949622	0.68093	0.516971	0.320417
MapleAmbr	0.981818	0.927928	0.878173	0.969461	1.24194	0.821378	0.65124
MapleArrow	0.674033	0.824074	0.939863	1.11852	0.898801	0.922713	0.842748
MapleBelle	1.11905	1.05325	0.91689	0.862981	0.612287	0.873149	0.626354
MapleDonovan	0.853659	0.813333	0.802817	1.02594	0.490537	0.705101	0.309722
MapleGlen	0.627803	0.736041	0.640199	0.832295	0.779923	0.651944	0.513054
MapleIsle	0.671875	0.625806	0.659019	1.08024	0.840943	0.64851	0.477281
MaplePresto	0.658537	0.634561	0.588939	0.95677	1.18197	0.447551	0.301644
MapleRidge	1.2619	1.23952	1.32143	1.07308	0.823111	1.7194	2.13968
Mario	0.767584	0.770629	0.792079	1.05394	0.900598	0.81409	0.731381
McCall	1.10345	1.06777	0.868493	0.959753	0.593409	0.784724	0.496586
Misty(PR634197)	0.629464	0.683636	0.800636	1.18147	0.913049	0.799811	0.725974
Naya	0.988235	1.13492	0.881481	0.800462	0.784667	0.839573	0.5712
OAC1-26	0.571429	0.563333	0.657404	1.14343	0.971992	0.648715	0.618695
OAC7-4C	0.755814	0.755102	0.770774	1.11709	0.722139	0.592245	0.414191
OAC7-6C	0.662857	0.710214	0.672302	0.93473	0.785189	0.637657	0.505249
OAC7-26C	0.776119	0.755694	0.805556	1.06128	0.904476	0.778292	0.701178
OAC8-11C	0.526154	0.647528	0.601646	0.855265	0.811228	0.597532	0.498084
OAC8-21C	0.711462	0.844828	0.698842	0.728141	0.894643	0.670123	0.599019
OAC8-22C	0.698413	0.812174	0.895034	1.1067	0.964459	0.911835	0.876261
OAC9-17C	0.782353	0.806748	0.764706	0.959835	0.806734	0.723396	0.566226
OAC9-22C	0.7	0.689723	0.584135	1.14563	0.799638	0.716844	0.553377
OAC9-35C	0.585052	0.610206	0.777075	1.28974	0.894829	0.782708	0.703214
SECAN8-24	0.534279	0.592184	0.75054	1.2687	0.931074	0.772181	0.718651
OACAyton	0.438835	0.432763	0.549566	1.2723	0.920442	0.55369	0.509827
OACBayfield	0.538058	0.527976	0.613069	1.16935	0.961285	0.61704	0.594744
Carman	0.575646	0.523881	0.59611	1.13464	0.906693	0.595811	0.541259
OACChampion	0.540839	0.503138	0.701156	1.39996	0.990576	0.741977	0.735054
Clinton	0.434389	0.397611	0.504073	1.21984	0.941789	0.474158	0.45073
Drayton	0.516878	0.524263	0.657552	1.25981	0.93894	0.676603	0.633129
Ginty	0.561321	0.58457	0.72962	1.24059	0.941944	0.744592	0.701024
Gretna	0.436992	0.459817	0.644333	1.4052	0.955702	0.657699	0.628171
OACKent	0.692308	0.66858	0.607113	0.899964	0.940826	0.591162	0.55324
OACLakeview	0.623472	0.645274	0.624967	0.915777	0.944971	0.633105	0.596193
SECAN8-1C	0.512195	0.534	0.7008	1.32698	0.903081	0.730374	0.660172
Madoc	0.516529	0.555874	0.602112	1.07934	0.92578	0.591032	0.547255
OACMorris	0.53253	0.548767	0.681506	1.25143	0.938018	0.681969	0.640248
OACOxford	0.483146	0.471162	0.631395	1.33761	0.968057	0.648862	0.629278
OAC7-23C	0.412048	0.424025	0.555819	1.29679	0.923369	0.55582	0.516983
OACPrudence	0.486804	0.480938	0.564402	1.16674	0.874554	0.537311	0.476705
Purdy	0.530831	0.489143	0.546683	1.12149	0.931945	0.556297	0.518728
OACWallace	0.568765	0.557175	0.641801	1.15828	0.96484	0.661584	0.639023
Walton	0.501149	0.580786	0.53628	0.945117	0.902975	0.514485	0.465534
Woodstock	0.577465	0.565426	0.726587	1.28874	0.937533	0.709207	0.666049
Ohgata	0.671587	0.572289	0.58965	1.00826	0.776139	0.549673	0.433332
OT09-03	0.50566	0.466549	0.480775	1.00445	0.750409	0.45007	0.357866
OT11-01	0.44098	0.469175	0.540194	1.14738	0.921574	0.51937	0.477461
Phoenix	0.531915	0.468244	0.545781	1.13659	0.921213	0.540208	0.499276
Roland	0.526718	0.471429	0.584727	1.24561	0.905562	0.579591	0.525625
S03-W4	0.495392	0.51341	0.576012	1.12868	0.957183	0.572049	0.547707
Toki	0.565341	0.534916	0.633444	1.16539	0.9831	0.65555	0.646659
Venus	0.555891	0.587744	0.710836	1.22695	0.936042	0.768558	0.721095
Victoria	0.429864	0.44946	0.592408	1.32614	0.960524	0.57806	0.556196
Elora	0.664671	0.602585	0.564261	0.94749	0.893954	0.549331	0.490958
Perth	0.507347	0.533859	0.638898	1.19958	0.927749	0.649114	0.604569
Stratford	0.558352	0.508671	0.65648	1.29933	0.960909	0.681662	0.655211
PS36	0.46712	0.470588	0.598124	1.26937	0.932103	0.629582	0.587091
5030_46Bp	0.487745	0.440509	0.592342	1.3198	0.936389	0.584171	0.549104
SECAN7-27	0.540476	0.465779	0.601446	1.29578	0.952568	0.58677	0.559528
